# Supplementary material for: Effects of Antiviral Therapy and Glucocorticoid Therapy on Fever Duration in Pediatric Patients with Influenza
Source: Medicina (Kaunas). 2021 Dec 20;57(12):1385. doi: 10.3390/medicina57121385 (PMC8707365; doi:10.3390/medicina57121385)
Supplement: Supplementary file 1 [file medicina-57-01385-s001.zip]

Archive with 1 entries (1 files):
- medicina-1470014-supplementary.pdf
